# Supplementary material for: Construction and Validation of CRISPR/Cas Vectors for Editing the PDS Gene in Banana (Musa spp.)
Source: Curr Issues Mol Biol. 2024 Dec 20;46(12):14422–37. doi: 10.3390/cimb46120865 (PMC11674420; doi:10.3390/cimb46120865)
Supplement: Supplementary file 1 [file cimb-46-00865-s001.zip]

Archive with 1 entries (1 files):
- cimb-3272783-supplementary.pdf
